# Supplementary material for: Improved survival rates in patients with H1N1 acute respiratory failure in Korea between 2009 and 2016
Source: PLoS One. 2019 Oct 3;14(10):e0223323. doi: 10.1371/journal.pone.0223323 (PMC6776345; doi:10.1371/journal.pone.0223323)
Supplement: S1 Dataset — (CSV) [file pone.0223323.s001.csv]

Year	Center	Male = 1	Age	BMI	Height	Weight	PBW	Hospital personnel = 1	Nosocomial = 1	Pregnancy = 1	Smoking	DM	HTN	Coronary artery disease	Arrhythmia	Heart failure	Dyslipidemia	Asthma	COPD	Other pulmonary ds	Chronic alcoholics	CVA	Epilepsy	Chronic liver disease	Renal failure	Dialysis	CKDnoHD	CKDonHD	Autoimmune disease	Solid tumor	Hematologic disease	Op within 1 month	Organ transplants	Number of comorbidities	Diagnostic method 1=RT-PCR 0=Others	Antiviral treatment	Antivirals _detail 1=oseltamivir 2=peramivir 3=oseltamivir+amantadine+ribavirin	Antibiotics = 1	Steroid = 1	Hospital LOS	ICU LOS	Survival days	Ventilator day	Ventilator type	28-day mortality	In-hospital mortality	Ventmode D1	FiO2 D1 (%)	TV (setting) D1
1	1	0	58	21.3	153.2	50	46.2	0	0	0	0	0	1	0	0	0	0	0	0	0	0	1	0	0	0	0	0	0	0	0	1	0	0	3	1	1	2	1	1	10	10	10	10	1	1	1	2	80	.
1	1	1	62	22.7	162	59.6	58.7	0	1	0	1	1	1	0	0	0	0	0	0	0	0	0	0	0	1	1	0	1	0	1	0	0	0	5	1	1	2	1	1	52	45	52	45	1	0	1	2	50	.
1	1	1	60	20.5	158.9	51.8	55.9	0	0	0	0	0	0	0	0	0	0	0	0	0	0	0	0	0	0	0	0	0	0	1	0	0	0	1	1	1	1	1	1	.	13	90	31	1	0	0	2	50	.
1	1	0	41	19.4	157	47.8	49.7	0	0	0	0	0	0	0	0	0	0	0	0	1	0	0	0	0	0	0	0	0	0	0	0	0	0	1	1	1	1	1	0	5	1	90	1	1	0	0	2	40	.
1	1	1	57	17.3	170	49.9	66	0	0	0	1	0	0	0	0	0	0	0	1	0	0	0	0	0	0	0	0	0	0	1	0	0	0	2	1	1	1	1	1	19	8	90	4	1	0	0	7	30	.
1	1	0	53	24.8	162	65	54.2	0	1	0	0	1	0	0	0	0	0	0	0	0	0	0	0	0	1	1	0	1	0	0	0	0	0	3	1	1	2	1	1	57	13	90	4	1	0	0	2	60	.
1	1	1	38	24	168	67.6	64.2	0	1	0	0	0	0	0	0	0	0	0	0	0	0	0	0	1	0	0	0	0	0	0	1	0	0	2	1	1	1	1	1	11	10	11	9	1	1	1	.	.	.
1	1	1	39	24.2	170	69.8	66	0	1	0	1	0	0	0	0	0	0	0	0	0	0	0	0	0	0	0	0	0	0	0	1	0	0	1	1	1	1	1	1	.	14	26	14	1	1	1	2	35	.
1	1	1	31	17.9	182	59.2	76.9	0	0	0	0	0	0	0	0	0	0	0	0	1	0	0	0	0	0	0	0	0	0	0	0	0	0	1	1	1	1	1	1	.	3	90	1	1	0	0	8	50	.
1	1	0	25	16	160	41	52.4	0	0	0	0	0	0	0	0	0	0	0	0	0	0	0	0	0	0	0	0	0	0	0	0	1	0	1	1	1	1	1	0	19	14	90	6	1	0	0	2	100	.
1	1	1	64	22.8	169	65	65.1	0	0	0	0	0	0	0	0	0	0	0	0	0	0	0	0	0	0	0	0	0	0	1	0	0	0	1	1	1	1	1	1	20	2	90	1	1	0	0	2	40	.
1	1	1	60	19.1	170	55.3	66	0	1	0	1	0	0	0	0	0	0	0	1	0	0	1	0	0	0	0	0	0	0	1	0	1	0	4	1	1	1	1	1	20	13	20	9	1	0	0	.	.	.
1	1	1	15	15.8	169.8	38	65.8	0	0	0	0	0	0	0	0	0	0	0	0	0	0	0	0	0	0	0	0	0	0	0	0	0	0	0	1	1	1	1	0	8	1	90	33	1	0	0	5	55	.
1	1	1	57	19.9	170	57.6	66	0	0	0	0	1	1	1	0	0	0	0	0	0	0	0	0	0	1	1	0	1	0	0	0	0	0	5	1	1	1	1	0	9	4	90	0	1	0	0	6	60	.
1	1	0	20	19	168	53.7	59.7	0	0	0	1	0	0	0	0	0	0	0	0	0	0	0	0	0	0	0	0	0	0	0	0	0	0	0	1	1	1	1	0	9	4	90	3	1	0	0	2	60	.
1	1	1	69	13.6	177	42.5	72.4	0	0	0	0	0	1	1	0	1	0	0	0	0	0	1	0	0	0	0	0	0	0	0	0	0	0	4	1	1	1	1	0	13	7	90	3	1	0	0	2	60	.
1	1	0	67	27.4	145	57.6	38.8	0	1	0	0	0	0	0	0	0	0	0	0	0	0	0	0	1	0	0	0	0	0	1	0	0	0	2	1	1	1	1	1	37	6	37	6	1	0	1	2	66	.
1	1	1	83	22.4	172	66.2	67.8	0	1	0	1	0	1	0	0	1	0	0	0	0	0	0	0	0	0	0	0	0	0	1	0	1	0	4	1	1	1	1	1	35	5	35	5	1	0	1	6	50	.
1	2	1	83	23.3	172	69	67.8	0	0	0	1	0	1	0	0	0	0	0	0	0	0	0	0	0	0	0	0	0	0	0	0	0	0	1	1	1	3	1	0	19	7	90	5	1	0	0	1	45	.
1	2	1	52	24.1	168	68	64.2	0	0	0	1	0	0	0	0	0	0	0	0	0	0	0	0	0	0	0	0	0	0	1	0	0	0	1	1	1	3	1	1	5	5	90	2	1	0	0	1	40	.
1	2	0	62	24.7	145	52	38.8	0	0	0	0	1	1	0	0	0	0	0	0	0	0	0	0	0	0	0	0	0	0	0	1	0	0	3	1	1	3	1	1	8	8	8	9	1	1	1	1	60	.
1	2	1	71	24.6	170	71	66	0	1	0	1	0	0	0	0	0	0	1	0	0	0	0	0	0	0	0	0	0	0	1	0	1	0	3	1	1	2	1	1	.	.	90	.	1	0	0	1	60	.
1	2	1	37	27	170	78	66	0	1	0	0	0	1	0	0	0	0	0	0	0	0	0	0	1	0	0	0	0	0	0	1	0	0	3	1	1	3	1	1	68	3	68	2	1	0	1	1	80	.
1	2	1	67	19.7	167	55	63.3	0	0	0	1	1	0	0	0	0	0	0	1	0	0	0	0	0	0	0	0	0	0	0	0	0	0	2	1	1	3	1	1	12	7	90	4	1	0	0	1	55	.
1	2	1	70	21.5	167	60	63.3	0	0	0	1	0	1	0	0	0	0	0	0	0	0	0	0	0	0	0	0	0	0	1	0	0	0	2	1	1	3	1	1	19	19	19	19	1	1	1	1	80	.
1	2	1	67	19.5	160	50	56.9	0	0	0	1	0	0	0	0	0	0	0	0	0	1	0	0	0	0	0	0	0	0	0	0	0	0	1	1	1	3	1	1	20	20	20	20	1	1	1	1	100	.
1	2	0	59	22	158.8	55.6	51.3	0	1	0	1	0	0	0	0	0	0	0	1	0	0	0	0	0	0	0	0	0	0	1	0	1	0	3	1	1	3	1	0	71	37	71	37	1	0	1	1	70	.
1	2	1	65	15.8	170.7	46	66.7	0	0	0	1	1	0	0	0	0	0	0	0	0	0	0	0	0	0	0	0	0	0	1	0	0	0	2	1	1	3	1	1	65	16	90	31	1	0	0	1	50	.
1	2	1	60	13.1	170	38	66	0	0	0	0	1	0	0	0	0	0	0	0	0	1	0	0	0	1	0	1	0	0	0	0	0	0	3	1	1	3	1	1	21	21	21	21	1	1	1	1	100	.
1	2	0	65	28.5	160	73	52.4	0	1	0	0	1	1	1	0	0	0	0	0	0	0	0	0	0	1	0	1	0	0	0	0	1	0	5	1	1	1	1	1	23	4	23	4	1	1	1	2	60	.
1	2	1	55	19.7	164	53	60.6	0	0	0	1	0	0	0	0	0	0	0	0	0	0	0	0	0	0	0	0	0	0	0	1	0	0	1	1	1	2	1	0	32	17	90	11	1	0	0	.	.	.
1	2	1	68	24.9	163.6	66.6	60.2	0	1	0	1	1	0	0	0	0	0	0	0	0	0	0	0	0	0	0	0	0	0	1	1	0	0	3	1	1	2	1	1	37	11	37	11	1	0	1	2	70	.
1	2	0	75	25.9	143	53	36.9	0	1	0	0	0	1	0	0	0	0	1	0	0	0	0	0	0	0	0	0	0	0	0	0	0	0	2	1	1	2	1	1	30	12	30	12	1	0	1	2	60	.
1	2	1	67	19.5	162	51.2	58.7	0	0	0	1	0	1	0	0	0	0	1	0	0	1	0	0	0	1	1	0	1	0	1	0	0	0	6	1	1	1	1	1	13	5	90	3	1	0	0	2	35	.
2	1	0	52	22.6	163	60.1	55.1	0	0	0	0	1	0	0	0	0	0	0	0	0	0	0	0	0	0	0	0	0	0	0	0	0	0	1	1	1	2	1	1	50	38	90	16	1	0	0	2	100	.
2	1	0	48	19.2	163	51.1	55.1	0	0	0	0	0	0	0	0	0	0	0	0	1	0	0	0	1	0	0	0	0	0	0	0	0	0	2	1	1	2	1	1	26	8	90	6	1	0	0	2	60	.
2	1	1	59	20.8	170	60.2	66	0	0	0	1	0	0	0	0	0	0	0	0	0	1	0	0	1	0	0	0	0	0	0	0	0	0	2	1	1	2	1	0	52	41	90	12	1	0	0	2	50	.
2	1	1	67	17.9	175	54.8	70.6	0	1	0	1	1	0	1	0	1	0	0	0	0	0	0	0	0	0	0	0	0	0	0	0	1	0	4	1	1	1	1	0	58	6	90	1	1	0	0	2	40	.
2	1	0	51	47.1	156	114.6	48.8	0	0	0	0	1	0	0	0	0	0	0	0	0	0	0	0	0	0	0	0	0	0	0	0	0	0	1	1	1	2	1	0	15	9	90	4	1	0	0	2	80	.
2	1	0	61	29.1	152	67.3	45.1	0	0	0	0	1	1	0	0	0	0	0	0	0	0	0	0	0	0	0	0	0	0	0	0	0	0	2	1	1	2	1	0	18	7	90	6	1	0	0	2	60	.
2	1	0	53	22.9	156	55.8	48.8	0	0	0	1	0	0	0	0	0	0	0	0	0	0	0	0	0	0	0	0	0	0	0	0	0	0	0	0	1	1	1	0	10	2	90	1	1	0	0	3	40	.
2	1	1	67	25.5	165	69.3	61.5	0	0	0	1	1	1	0	0	0	0	0	0	0	0	0	0	0	1	1	0	1	0	0	0	0	0	4	1	1	2	1	0	8	3	90	2	1	0	0	3	40	.
2	1	0	60	27.2	163	72.2	55.1	0	0	0	0	0	0	0	0	0	0	0	0	0	0	0	0	0	0	0	0	0	0	0	0	0	0	0	1	1	2	1	0	19	6	90	4	1	0	0	2	40	.
2	1	0	69	25	152	57.8	45.1	0	0	0	0	0	0	0	1	0	0	1	0	1	0	0	0	0	0	0	0	0	0	0	0	0	0	3	1	1	2	1	1	7	2	90	1	1	0	0	2	50	.
2	1	1	77	22.4	155	53.8	52.4	0	0	0	1	0	0	1	1	1	0	0	0	0	0	1	0	0	0	0	0	0	0	0	0	0	0	4	0	1	2	1	0	28	17	90	14	1	0	0	2	90	.
2	1	1	58	21.6	163.2	57.6	59.8	0	1	0	0	0	0	0	0	0	0	0	0	0	0	1	0	0	1	1	0	1	0	0	0	1	1	5	1	1	2	1	1	55	28	55	27	1	0	1	3	60	.
2	1	1	67	20.6	163.4	55.1	60	0	0	0	1	1	1	0	0	0	0	0	0	0	0	1	0	0	1	1	0	1	0	0	0	0	0	5	1	1	2	1	0	8	2	90	1	1	0	0	3	40	.
2	1	1	30	21.5	175	65.8	70.6	0	0	0	1	0	0	0	0	0	0	0	0	0	0	0	0	0	0	0	0	0	0	0	0	0	0	0	1	1	2	1	0	11	7	90	6	1	0	0	2	40	.
2	1	0	60	23.3	150	52.4	43.3	0	0	0	0	1	1	0	0	0	0	0	0	0	0	0	0	0	0	0	0	0	0	0	0	0	0	2	0	1	2	1	0	18	11	90	6	1	0	0	3	40	.
2	1	0	42	42.7	150	96.1	43.3	0	0	0	0	1	1	0	0	0	0	0	0	0	0	0	0	0	0	0	0	0	0	0	0	0	0	2	1	1	2	1	0	9	8	90	5	1	0	0	2	50	.
2	2	1	69	23.9	177	75	72.4	0	0	0	1	0	0	0	0	0	0	0	0	0	0	0	0	0	0	0	0	0	1	0	0	0	0	1	1	1	2	1	1	57	27	90	20	1	0	0	2	60	.
2	2	0	69	28.5	160	72.9	52.4	0	0	0	0	1	1	0	1	0	0	0	0	0	0	1	0	0	1	1	0	1	0	0	0	0	0	6	1	1	2	1	1	151	33	90	30	1	0	0	2	35	.
2	2	1	81	22.9	175	70	70.6	0	0	0	0	0	1	0	1	0	0	0	0	0	1	0	0	0	0	0	0	0	0	0	0	0	0	3	1	1	2	1	1	71	50	90	42	1	0	0	2	60	.
2	2	1	67	20.4	167	57	63.3	0	0	0	1	0	0	0	0	0	0	0	1	1	1	0	0	1	0	0	0	0	0	1	0	0	0	5	1	1	2	1	1	15	9	90	7	1	0	0	2	40	.
2	2	1	66	25.8	162.3	68	59	0	0	0	0	0	0	0	0	0	0	0	0	0	0	0	0	1	0	0	0	0	0	0	1	0	1	3	1	1	2	1	1	33	21	33	21	1	0	1	2	60	.
2	2	1	74	23.7	163	63	59.6	0	1	0	0	0	0	0	0	0	0	0	1	0	0	0	0	0	0	0	0	0	0	0	0	0	0	1	1	1	2	1	1	12	11	12	11	1	1	1	2	85	.
2	2	1	73	20.4	161	53	57.8	0	1	0	0	0	0	0	0	0	0	0	0	0	0	0	0	0	0	0	0	0	0	0	1	0	0	1	1	1	2	1	1	10	10	10	10	1	1	1	2	50	.
2	2	0	80	29.8	141	59.2	35.1	0	0	0	0	0	1	1	0	1	0	0	1	0	0	1	0	0	1	1	0	1	0	1	0	0	0	8	1	1	2	1	1	14	7	90	4	1	0	0	2	35	.
2	2	1	66	24.6	160	63	56.9	0	1	0	1	0	1	0	0	0	0	0	0	0	0	0	0	0	0	0	0	0	0	0	1	0	0	2	1	1	2	1	1	59	34	90	26	1	0	0	2	60	.
2	2	0	84	27.6	151	63	44.2	0	0	0	0	1	1	0	0	1	0	0	0	0	0	0	0	0	0	0	0	0	0	1	0	0	0	4	1	1	2	1	1	68	67	68	67	1	0	1	2	50	.
2	2	0	71	21.2	164	57	56.1	0	0	0	0	1	1	0	0	0	0	0	0	1	0	0	0	0	0	0	0	0	0	1	0	0	0	4	1	1	2	1	1	20	7	90	6	1	0	0	2	38
2	2	1	56	22.3	168	63	64.2	0	0	0	1	0	0	0	0	0	0	0	0	0	0	0	0	0	0	0	0	0	0	1	0	0	0	1	1	1	2	1	1	70	14	90	12	1	0	0	2	50	.
[truncated: 49 more columns]
